# Supplementary material for: 4-Substituted Pyridine-3-Sulfonamides as Carbonic Anhydrase Inhibitors Modified by Click Tailing: Synthesis, Activity, and Docking Studies
Source: Int J Mol Sci. 2025 Apr 17;26(8):3817. doi: 10.3390/ijms26083817 (PMC12027749; doi:10.3390/ijms26083817)
Supplement: Supplementary file 1 [file ijms-26-03817-s001.zip]

Archive with 1 entries (1 files):
- ijms-3565860-supplementary.pdf
